# Supplementary material for: C-Reactive Protein Trajectories by Summary Metric Across the Coronavirus-2019 Period: A 16-Year Interrupted Time-Series Analysis (2008–2023)
Source: Diagnostics (Basel). 2026 Apr 3;16(7):1081. doi: 10.3390/diagnostics16071081 (PMC13073204; doi:10.3390/diagnostics16071081)
Supplement: Supplementary file 1 [file diagnostics-16-01081-s001.zip]

Archive with 2 entries (2 files):
- CRP_annual_Supplementary_Tables.pdf
- Supplementary File S1. R_scripts.pdf
